# Supplementary material for: SsNEP2 Contributes to the Virulence of Sclerotinia sclerotiorum
Source: Pathogens. 2022 Apr 7;11(4):446. doi: 10.3390/pathogens11040446 (PMC9026538; doi:10.3390/pathogens11040446)
Supplement: Supplementary file 1 [file pathogens-11-00446-s001.zip]

Archive with 1 entries (1 files):
- pathogens-1636551-supplementary.pdf
